# Supplementary material for: Colistin-Conjugated Selenium Nanoparticles: A Dual-Action Strategy Against Drug-Resistant Infections and Cancer
Source: Pharmaceutics. 2025 Apr 24;17(5):556. doi: 10.3390/pharmaceutics17050556 (PMC12114847; doi:10.3390/pharmaceutics17050556)
Supplement: Supplementary file 1 [file pharmaceutics-17-00556-s001.zip]

Archive with 1 entries (1 files):
- pharmaceutics-3580730-supplementary.pdf
